# Supplementary material for: Cep192 Controls the Balance of Centrosome and Non-Centrosomal Microtubules during Interphase
Source: PLoS One. 2014 Jun 27;9(6):e101001. doi: 10.1371/journal.pone.0101001 (PMC4074188; doi:10.1371/journal.pone.0101001)
Supplement: Dataset S1 — Minimal datasets for experiments presented in Figure 1 . (ZIP) [file pone.0101001.s003.zip]

Archive with 1 entries (1 files):
- Dataset S1/Figure 1- Cep192 KD graphs.zip
