# Supplementary material for: Cep192 Controls the Balance of Centrosome and Non-Centrosomal Microtubules during Interphase
Source: PLoS One. 2014 Jun 27;9(6):e101001. doi: 10.1371/journal.pone.0101001 (PMC4074188; doi:10.1371/journal.pone.0101001)
Supplement: Dataset S2 — Minimal datasets for experiments presented in Figure 2 – 5 . (ZIP) [file pone.0101001.s004.zip]

Archive with 4 entries (4 files):
- Dataset S2/Figure 2- Centrosomal Arrays.zip
- Dataset S2/Figure 3- EB1 tracking.zip
- Dataset S2/Figure 4- Cep192 blots.zip
- Dataset S2/Figure 5- RPE1 MT regrowth.zip
