# Supplementary material for: Cep192 Controls the Balance of Centrosome and Non-Centrosomal Microtubules during Interphase
Source: PLoS One. 2014 Jun 27;9(6):e101001. doi: 10.1371/journal.pone.0101001 (PMC4074188; doi:10.1371/journal.pone.0101001)
Supplement: Dataset S3 — Minimal datasets for experiments presented in Figure 6 . (ZIP) [file pone.0101001.s005.zip]

Archive with 1 entries (1 files):
- Dataset S3/Figure 6- Centrosomal Intensity.zip
