# Supplementary material for: Cep192 Controls the Balance of Centrosome and Non-Centrosomal Microtubules during Interphase
Source: PLoS One. 2014 Jun 27;9(6):e101001. doi: 10.1371/journal.pone.0101001 (PMC4074188; doi:10.1371/journal.pone.0101001)
Supplement: Dataset S5 — Minimal datasets for experiments presented in Figure 9 – 10 . (ZIP) [file pone.0101001.s007.zip]

Archive with 2 entries (2 files):
- Dataset S5/Figure 10- Closure Efficiency.zip
- Dataset S5/Figure 9- LengthWidth Measurements.zip
